# Supplementary material for: Enzymatic Synthesis of Novel and Highly Soluble Puerarin Glucoside by Deinococcus geothermalis Amylosucrase
Source: Molecules. 2022 Jun 24;27(13):4074. doi: 10.3390/molecules27134074 (PMC9268652; doi:10.3390/molecules27134074)
Supplement: Supplementary file 1 [file molecules-27-04074-s001.zip]

Archive with 1 entries (1 files):
- molecules-1747281-supplementary.pdf
